# Supplementary material for: Porcine reproductive and respiratory syndrome virus 2 hijacks CMA-mediated lipolysis through upregulation of small GTPase RAB18
Source: PLoS Pathog. 2024 Apr 12;20(4):e1012123. doi: 10.1371/journal.ppat.1012123 (PMC11014436; doi:10.1371/journal.ppat.1012123)
Supplement: S1 Data — (XLSX) [file ppat.1012123.s001.xlsx]

## Sheet: Figure1
		Fold change					Relative GFP positive cells (%)
Figure 1A	Gene	Mean	SD		Figure 1B	Gene	Mean	SD				Log10TCID50/0.1mL
	Sramble	1	0.0251094			Sramble	1	0.000881771		Figure 1D		LP-PRRSV-2			HP-PRRSV-2			LP-PRRSV-2	HP-PRRSV-2
	RAB1A	0.406044	0.0629779			RAB1A	0.957505	0.0048118				1#	2#	3#	1#	2#	3#	Mean	Mean
	RAB1B	0.0780187	0.0280182			RAB1B	1.03864	0.00228912			scramble	6.25	6.5	6.33	6	6.25	6.25	6.36	6.16667
	RAB2A	0.221678	0.0454332			RAB2A	0.941824	0.00718803			shRAB18-1	2.5	1.75	2.25	2.25	1.5	1.75	2.16667	1.83333
	RAB2B	0.22841	0.0260033			RAB2B	0.593004	0.00358853			shRAB18-2	2.33	2.67	2.5	2.33	2.5	2.5	2.5	2.44333
	RAB3A	0.314443	0.000593111			RAB3A	0.59484	0.00784114
	RAB3B	0.17197	0.00559375			RAB3B	0.563596	0.00985669
	RAB3C	0.371936	0.00980259			RAB3C	0.976072	0.00724149
	RAB3D	0.0966652	0.025747			RAB3D	1.0914	0.0132698
	RAB4A	0.17239	9.84071e-06			RAB4A	0.891046	0.0122056				Log10TCID50/0.1mL
	RAB4B	0.432331	0.0108556			RAB4B	0.786187	0.00898501		Figure 1F		LP-PRRSV-2			HP-PRRSV-2			LP-PRRSV-2	HP-PRRSV-2
	RAB5A	0.354529	0.0134413			RAB5A	0.572961	0.00263505				1#	2#	3#	1#	2#	3#	Mean	Mean
	RAB5B	0.106239	0.0188813			RAB5B	0.903996	0.00578209			sgcontrol	5.57	6	5.75	6.2	6.5	6.33	5.77333	6.34333
	RAB5C	0.0362055	0.00101754			RAB5C	0.497995	0.00179729			sgRAB18	2	1.5	1.75	2.5	2.33	2.5	1.75	2.44333
	RAB6A	0.296184	0.0388846			RAB6A	0.58839	0.0238961
	RAB6B	0.191465	0.00864934			RAB6B	1.10059	0.0105793
	RAB7A	0.112446	0.014507			RAB7A	0.880233	0.0112986
	RAB7B	0.191987	0.000153144			RAB7B	0.98617	0.00982676				Relative fluorescence intensity (PRRSV-2-N)
	RAB8A	0.277947	0.00113982			RAB8A	0.863358	0.00339638		Figure 1H		1#	2#	3#	Mean
	RAB8B	0.354941	0.02829			RAB8B	0.537951	0.00438421			vector	0.897521	1.10988	0.992592	0.999997
	RAB9A	0.172708	0.0134531			RAB9A	0.939258	0.0133113			RAB18 WT	1.24987	1.28348	1.40561	1.31298
	RAB9B	0.46	0.0471201			RAB9B	1.13227	0.0084878			RAB18 S22N	0.399846	0.355679	0.194766	0.316763
	RAB10	0.220975	0.0238273			RAB10	0.434934	0.00740791			RAB18 Q67L	1.55346	1.71349	1.63422	1.63372
	RAB11A	0.0355252	0.000946627			RAB11A	1.19575	0.00522747
	RAB11B	0.158207	0.0303168			RAB11B	0.836849	0.00583372
	RAB12	0.392042	0.0143038			RAB12	1.0445	0.00497993
	RAB13	0.494843	0.018717			RAB13	0.386013	0.00431669
	RAB14	0.235818	0.0418192			RAB14	0.841884	0.00587845				Log10TCID50/0.1mL
	RAB15	0.018701	0.00284153			RAB15	0.788165	0.00498879		Figure 1I		sgcontrol			sgRAB18			sgcontrol	sgRAB18
	RAB17	0.0923114	0.00723777			RAB17	0.965627	0.00834151			LP-PRRSV-2	1#	2#	3#	1#	2#	3#	Mean	Mean
	RAB18	0.117707	0.0238047			RAB18	0.269151	0.0055202			vector	5.75	5.5	5.67	2.67	2.5	2.5	5.64	2.55667
	RAB19	0.477933	0.0103456			RAB19	0.919355	0.0222224			RAB18 WT	6.75	7	6.75	5.5	5.67	5.67	6.83333	5.61333
	RAB20	0.344166	0.0178336			RAB20	0.840561	0.00848176			RAB18 S22N	4	3.57	3.75	2.75	2.5	2.67	3.77333	2.64
	RAB21	0.284272	0.023026			RAB21	1.05526	0.0103754			RAB18 Q67L	7.25	7.67	7.5	7	7.25	7.25	7.47333	7.16667
	RAB22A	0.409851	0.0415474			RAB22A	1.39102	0.00931037
	RAB22B	0.300083	0.0587962			RAB22B	1.15452	0.0219393				Log10TCID50/0.1mL
	RAB23	0.328785	0.0282424			RAB23	0.92455	0.00717705				sgcontrol			sgRAB18			sgcontrol	sgRAB18
	RAB24	0.340083	0.0487969			RAB24	1.11932	0.00753917			HP-PRRSV-2	1#	2#	3#	1#	2#	3#	Mean	Mean
	RAB25	0.326879	0.0382426			RAB25	0.92896	0.00642962			vector	6	6.25	6	2.67	3	2.75	6.08333	2.80667
	RAB26	0.203888	0.00163563			RAB26	0.812533	0.00753876			RAB18 WT	7	7.33	7.25	6.33	6	6.25	7.19333	6.19333
	RAB27A	0.426315	0.0214202			RAB27A	1.15767	0.0051815			RAB18 S22N	4.33	4.5	4.33	2.5	2.67	2.5	4.38667	2.55667
	RAB27B	0.208548	0.036382			RAB27B	1.08315	0.00594619			RAB18 Q67L	7.5	7.67	7.5	7	7.25	7.25	7.55667	7.16667
	RAB28	0.216883	0.0138246			RAB28	0.805367	0.00392626
	RAB29	0.25986	0.0256506			RAB29	1.07816	0.0156073
	RAB30	0.281522	0.0352324			RAB30	1.06266	0.0104581
	RAB32	0.324526	0.0625164			RAB32	0.978912	0.00969854
	RAB33B	0.538941	0.0418737			RAB33B	0.963966	0.0219271
	RAB34	0.238021	0.00591949			RAB34	1.16415	0.0115684
	RAB35	0.253575	0.021973			RAB35	0.272206	0.00503712
	RAB36	0.498154	0.06998			RAB36	0.900646	0.0450508
	RAB37	0.323937	0.0288299			RAB37	0.989711	0.00101026
	RAB38	0.33303	0.0238621			RAB38	0.880584	0.000191514
	RAB39A	0.0729761	0.0253699			RAB39A	1.20297	0.0159246
	RAB39B	0.162777	0.0161729			RAB39B	0.487966	0.00350685
	RAB40A	0.424962	0.068649			RAB40A	0.887946	0.0116314
	RAB40B	0.131643	0.00064522			RAB40B	1.35948	0.0113973
	RAB40C	0.192461	0.0133401			RAB40C	0.985673	0.00745298
	RAB42	0.43774	0.0490114			RAB42	0.554843	0.00424699
	RAB43	0.066898	0.0103089			RAB43	1.3713	0.00935874
	RAB44	0.48154	0.0371588			RAB44	1.31089	0.00388208
	RAB45	0.306002	0.0171048			RAB45	0.826765	0.00668711
	RABL2B	0.178141	0.0149701			RABL2B	0.860966	0.00148399
	RABL3	0.0224845	0.00153423			RABL3	0.598559	0.0047537

## Sheet: Figure2
			RAB18 mRNA (Fold) PAM					RAB18 mRNA (Fold) MARC-145
	Figure 2A	LP-PRRSV-2	Mean	SD		Figure 2B	LP-PRRSV-2	Mean	SD
		0 h	1	0.020206			0 h	1	0.020206
		6 h	2.31569	0.092927			6 h	3.71569	0.092927
		12 h	3.66014	0.421715			12 h	3.96014	0.061715
		24 h	3.92143	0.486796			24 h	7.22143	0.326796
		36 h	6.17123	0.259438			36 h	9.17123	0.859438
			Relative RAB18 fluorescence intensity
	Figure 2E		1#	2#	3#	4#	5#	Mean
		MOCK	1.62098	0.869574	1.13044	0.502372	0.794682	0.983609
		LP-PRRSV-2	10.6512	10.516	14.2544	9.461	10.0364	10.9838
			RAB18 promoter activity (Fold)
	Figure 2F		Mock			LP-PRRSV			Mock	LP-PRRSV-2
			1#	2#	3#	1#	2#	3#	Mean	Mean
		Luc	1.06573	1.1061	0.900714	0.8975	1.1999	0.9926	1.02418	1.03
		—2000 Luc	1.73363	1.73672	1.77943	9.26799	9.3001	9.28449	1.74993	9.28419
		—1822 Luc	5.25085	5.62015	5.34471	9.19783	8.90001	8.37235	5.40524	8.8234
		—1115 Luc	2.00981	1.25144	1.46403	2.14463	2.16348	1.90685	1.57509	2.07165
		mut-1 Luc	5.06403	5.29196	5.18147	9.30071	8.97943	9.04471	5.17916	9.10829
		mut-2 Luc	1.96787	1.97686	1.92429	2.61175	2.08563	2.14269	1.95634	2.28003
		mut-3 Luc	4.8144	4.7176	4.83479	8.9159	9.20724	9.38903	4.78893	9.17072
		mut-1/2 Luc	2.94192	2.83841	2.94759	3.42571	3.32179	3.21563	2.90931	3.32104
		mut-1/3 Luc	5.83736	5.58909	5.26359	9.42224	9.19778	8.94366	5.56335	9.18789
		mut-2/3 Luc	2.64012	2.6159	2.89572	3.46799	3.32105	3.41509	2.71725	3.40137
		mut-1/2/3 Luc	2.9001	2.88449	2.89783	3.36837	3.26149	3.14408	2.89414	3.25798
			% Input
	Figure 2H		sicontrol			siRELA-1			sicontrol	siRELA-1
			1#	2#	3#	1#	2#	3#	Mean	Mean
		IgG	0.14234	0.136902	0.139594	0.116333	0.165428	0.140664	0.139612	0.140808
		RELA	9.57863	9.86562	9.73471	0.0911948	0.0660144	0.0792134	9.72632	0.0788076
			Relative mRNA level (Fold)
	Figure 2I		siControl		siRNA-1		siRNA-2
			Mean	SD	Mean	SD	Mean	SD
		RIG-1	1	0.0969586	0.17767	0.0431143	0.164932	0.0381298
		MAVS	1	0.0891958	0.0517784	0.0121115	0.112037	0.0285799
		RELA	1	0.0902369	0.195712	0.0408418	0.22541	0.0465232
		RELB	1	0.112785	0.430054	0.0625302	0.409418	0.106202
			RAB18 mRNA (Fold)
	Figure 2J		siControl		siRIG1-1		siRIG1-2		siMAVS-1		siMAVS-2		siRELA-1		siRELA-2		siRELB-1		siRELB-2
		LP-PRRSV-2	Mean	SD	Mean	SD	Mean	SD	Mean	SD	Mean	SD	Mean	SD	Mean	SD	Mean	SD	Mean	SD
		0 h	1	0.110528	1	0.0358209	1	0.10372	1	0.175264	1	0.158653	1	0.118494	1	0.163965	1	0.150206	1	0.169326
		6 h	1.42798	0.074148	0.717897	0.0230062	1.02981	0.095283	0.856773	0.0519162	0.942766	0.146573	1.03864	0.0650359	0.984647	0.076222	1.21569	0.092927	1.20315	0.137875
		12 h	1.65151	0.165139	0.78914	0.180375	0.96523	0.160046	0.895622	0.163169	0.945264	0.0377337	1.08629	0.0491429	0.993778	0.046135	1.46015	0.121715	1.36595	0.144563
		24 h	2.39775	0.112314	0.843746	0.177382	0.765094	0.0738382	0.922769	0.185406	0.816587	0.0204779	1.05997	0.0529561	0.971513	0.092653	1.82143	0.086796	1.6223	0.0786862
		36 h	2.778	0.052392	0.788907	0.00546852	0.67523	0.0385788	0.753972	0.0538877	0.85377	0.118424	0.686595	0.0263344	0.562169	0.039098	2.17123	0.059438	1.7399	0.185664
		48 h	2.82876	0.117374	0.755189	0.0411018	0.674752	0.205711	0.821736	0.0726485	0.837894	0.150894	0.630248	0.0353603	0.55672	0.076372	2.57163	0.270655	2.4074	0.10435

## Sheet: Figure3
			Numbers of LD/cell
	Figure 3B	LP-PRRSV-2	1#	2#	3#	4#	5#	6#	7#	8#	9#	10#	11#	12#	13#	14#	15#	16#	Mean
		0 h	1	0	2	1	1	2	0	0	1	1	2	3	2	1	1	0	1.125
		6 h	1	1	2	2	3	4	2	2	0	2	3	3	2	2	4	2	2.1875
		12 h	8	5	7	6	5	7	6	7	4	5	5	8	7	9	7	10	6.625
		24 h	19	20	17	8	16	17	20	12	18	18	16	20	21	15	16	14	16.6875
			Number of puncta/cell
	Figure 3B		Scramble																shRAB18-1																Scramble	shRAB18-1
		LP-PRRSV-2	1#	2#	3#	4#	5#	6#	7#	8#	9#	10#	11#	12#	13#	14#	15#	16#	1#	2#	3#	4#	5#	6#	7#	8#	9#	10#	11#	12#	13#	14#	15#	16#	Mean	Mean
		0 h	21	20	19	21	22	23	20	19	21	22	23	32	26	25	24	27	40	35	43	45	43	38	51	43	43	45	43	37	35	34	33	50	22.8125	41.125
		6 h	38	50	44	43	45	43	38	51	43	43	45	43	37	35	34	33	74	75	79	79	87	86	85	84	70	81	81	86	86	89	93	95	41.5625	83.125
		12 h	51	53	56	57	58	60	60	58	61	58	60	60	58	61	70	75	80	90	90	97	89	93	95	95	98	105	106	107	117	103	81	86	59.75	95.75
		24 h	80	81	81	86	86	89	93	95	95	79	79	87	86	85	84	88	108	120	121	122	123	110	103	103	114	134	156	128	101	106	107	117	85.875	117.062
			Relative BODIPY fluorescence intensity
	Figure 3E		Mock			LP-PRRSV			Mock	LP-PRRSV-2
			1#	2#	3#	1#	2#	3#	Mean	Mean
		scramble	0.821528	1.14442	1.03406	2.57494	2.37058	2.79974	1	2.58175
		shRAB18-1	2.30927	2.27249	2.29292	4.33244	4.16895	4.25069	2.29156	4.25069
			TG (mM/mg)
	Figure 3F	LP-PRRSV-2	1#	2#	3#	Mean
		0 h	0.0658931	0.0632774	0.064321	0.0644972
		6 h	0.0639902	0.0705439	0.068543	0.0676924
		12 h	0.0713569	0.0704229	0.070012	0.0705973
		24 h	0.0899336	0.0917093	0.091242	0.0909616
			NEFA (mEq.L-1/μg)
	Figure 3G	LP-PRRSV-2 (PAM)	Mean	SD
		0 h	0.173503	0.000850194
		6 h	0.320581	0.000847632
		12 h	0.343739	0.000807065
		24 h	0.374629	0.000788466
			TG (mM/mg)
	Figure 3H		scramble		shRAB18-1
		LP-PRRSV-2	Mean	SD	Mean	SD
		0 h	0.0453858	0.000510288	0.098391	9.624e-06
		6 h	0.0659357	0.000355618	0.0941696	0.000118514
		12 h	0.0791719	0.000213418	0.106256	0.000380846
		24 h	0.0927638	0.000689239	0.181681	0.000914385
			NEFA (mEq.L-1/μg)
	Figure 3I		scramble		shRAB18-1
		LP-PRRSV-2	Mean	SD	Mean	SD
		0 h	0.0922917	0.00106295	0.0899352	0.000275106
		6 h	0.345852	0.00102368	0.0957188	0.0012919
		12 h	0.356416	0.00122377	0.0894199	0.000428628
		24 h	0.36569	0.00107642	0.0956601	0.00137542
			Extracellular specific Virus infectivity (1.0 E-2TCID50/GE)
	Figure 3K		1#	2#	3#	Mean
		scramble	2.77932	2.37643	2.57787	2.57787
		shRAB18-1	1.45349	1.20385	1.32867	1.32867

## Sheet: Figure4
			Fluorescence intensity ratio of RFP/GFP
	Figure 4E		sgcontrol										sgRAB18										sgcontrol	sgRAB18
			1#	2#	3#	4#	5#	6#	7#	8#	9#	10#	1#	2#	3#	4#	5#	6#	7#	8#	9#	10#	Mean	Mean
		Mock	1	1	1	0.9	1	0.9	1	0.9	1.1	1	1	1	1	0.9	1	1	1	0.9	1.1	1	0.98	0.99
		LP-PRRSV-2	2	1.5	1.5	1.7	1.6	1.8	1.6	1.9	2	2	1	1	1	0.9	1	1	1	1.1	1.2	0.9	1.76	1.01

## Sheet: Figure5
			Number of puncta/cell
	Figure 5A		sgcontrol										sgRAB18										sgcontrol	sgRAB18
			1#	2#	3#	4#	5#	6#	7#	8#	9#	10#	1#	2#	3#	4#	5#	6#	7#	8#	9#	10#	Mean	Mean
		Mock	3	1	5	4	4	2	1	3	5	4	2	1	2	1	2	2	1	1	2	3	3.2	1.7
		LP-PRRSV-2	52	50	27	55	46	50	47	48	44	40	20	15	20	20	10	15	12	14	16	20	45.9	16.2
			Log10TCID50/0.1mL
	Figure 5D	LP-PRRSV-2	1#	2#	3#	Mean
		scramble	6.5	6	6.25	6.25
		shHSPA8	4.8	3.5	4.2	4.16667
			Log10TCID50/0.1mL
	Figure 5E	HP-PRRSV-2	1#	2#	3#	Mean
		scramble	6.5	6.8	6.67	6.65667
		shHSPA8	4.33	4.67	4.5	4.5
			Log10TCID50/0.1mL
	Figure 5G	LP-PRRSV-2	1#	2#	3#	Mean
		sgcontrol	5.33	6.33	5.8	5.82
		sgLAMP2A	3.67	3.5	3.5	3.55667
			Log10TCID50/0.1mL
	Figure 5H	HP-PRRSV-2	1#	2#	3#	Mean
		sgcontrol	6.5	6.75	6.67	6.64
		sgLAMP2A	4.5	4.33	4.33	4.38667

## Sheet: FigureS1
		Relative cell viability
	Figure S1A	scramble	shRAB 1A	shRAB 1B	shRAB 2A	shRAB 2B	shRAB 3A	shRAB 3B	shRAB 3C	shRAB 3D	shRAB 4A	shRAB 4B	shRAB 5A	shRAB 5B	shRAB 5C	shRAB 6A	shRAB 6B	shRAB 7A	shRAB 7B	shRAB 8A	shRAB 8B	shRAB 9A	shRAB 9B	shRAB 10	shRAB 11A	shRAB 11B	shRAB 12	shRAB 13	shRAB 14	shRAB 15	shRAB 17	shRAB 18	shRAB 19	shRAB 20	shRAB 21	shRAB 22A	shRAB 22B	shRAB 23	shRAB 24	shRAB 25	shRAB 26	shRAB 27A	shRAB 27B	shRAB 28	shRAB 29	shRAB 30	shRAB 32	shRAB 33B	shRAB 34
		1.00788	0.934848	0.897983	1.00162	1.02597	1.03849	0.980756	1.09091	0.959889	0.890332	1.0044	1.00788	0.91259	0.903547	0.971713	0.93137	0.930675	0.927892	0.907025	1.08653	1.00371	1.08514	0.959889	0.950151	1.01206	0.952933	0.98006	0.973105	0.934848	0.893809	0.921632	0.944586	0.941804	1.08389	1.03153	0.934153	0.920937	0.944586	0.954857	0.884071	1.08249	1.00719	0.938326	0.947368	1.09105	0.943728	0.934153	0.973638
		0.966149	1.04266	0.944586	0.963367	0.864595	0.941108	0.881289	0.934848	0.908416	1.08458	0.955715	0.910503	1.08924	0.848597	1.0779	0.901461	1.08556	0.896592	0.893114	0.87016	0.921632	0.910503	1.08674	0.996754	0.951542	1.09091	1.09348	0.951542	0.945282	0.971713	0.961975	1.09376	1.08882	0.919546	0.921632	1.08131	1.09182	0.977278	0.940413	1.08736	0.984095	0.97074	0.926501	1.08361	0.941804	1.08458	1.08903	0.915372
		1.02597	0.951542	1.04475	0.913981	1.00093	0.867378	0.968236	0.956249	1.0882	0.996754	0.943195	1.08952	0.977974	0.989798	0.962671	0.996754	0.918154	0.886854	1.00093	0.963367	0.998145	0.922328	1.0044	1.08903	0.941804	0.959193	0.957106	1.08423	0.982147	1.08639	0.913285	0.941804	0.90007	0.982843	0.939022	0.996754	0.934153	1.08542	1.08347	0.996754	0.969627	0.941804	0.987712	0.953629	0.992581	0.91885	0.916763	1.01516
			Cell viability (OD450)
	Figure S1B		scramble			shRAB18-1			shRAB18-2			scramble	shRAB18-1	shRAB18-2
			1#	2#	3#	1#	2#	3#	1#	2#	3#	Mean	Mean	Mean
		0 h	1.00669	0.986611	1.00669	0.966527	0.986611	0.999163	0.974059	0.974059	1.00167	1	0.9841	0.983264
		12 h	1.68201	1.73222	1.85272	1.68703	1.54393	1.5113	1.68452	1.77992	1.81004	1.75565	1.58075	1.75816
		24 h	1.94226	1.81171	1.90962	1.89958	1.96736	2.00502	1.97992	1.98494	2.02259	1.88787	1.95732	1.99582
		36 h	2.36234	2.33222	2.34477	2.67615	2.57824	2.53054	2.76402	2.84435	2.58828	2.34644	2.59498	2.73222
		48 h	3.01757	2.97239	3.01004	2.8795	2.84937	2.88201	2.93724	2.82427	2.9749	3	2.87029	2.91213
		60 h	4.02678	4.53389	4.43096	4.43347	4.14979	4.13724	4.03933	4.0569	4.23013	4.33054	4.24017	4.10879
		72 h	5.25439	5.66611	5.37239	5.21925	4.80502	4.61925	4.67197	4.83515	5.3272	5.43096	4.88117	4.94477
			Cell viability (OD450)
	Figure S1C		sgcontrol			sgRAB18			sgcontrol	sgRAB18
			1#	2#	3#	1#	2#	3#	Mean	Mean
		0 h	0.987633	0.997868	1.0081	0.995309	0.992751	1.01834	0.997868	1.00213
		12 h	1.47889	1.45842	1.51983	1.47633	1.43028	1.49168	1.48571	1.4661
		24 h	1.87548	1.86013	1.83198	1.72708	1.82687	1.72452	1.85586	1.75949
		36 h	2.59446	2.65586	2.59957	2.75309	2.60213	2.67889	2.61663	2.67804
		48 h	3.22132	2.98337	3.27761	3.30576	3.09851	3.26738	3.16077	3.22388
		60 h	3.84307	3.95053	3.94797	3.96589	4.06567	4.18081	3.91386	4.07079
		72 h	6.17655	6.1177	5.59829	6.62175	6.30448	6.48358	5.96418	6.46994
			Cell viability (OD450)
	Figure S1D		vector			Rab18-WT			Rab18-S22N			Rab18-Q67L			vector	Rab18-WT	Rab18-S22N	Rab18-Q67L
			1#	2#	3#	1#	2#	3#	1#	2#	3#	1#	2#	3#	Mean	Mean	Mean	Mean
		0 h	1.01591	0.995544	1.02355	0.982813	0.99809	1.01591	0.990452	0.98536	1.01591	0.980267	0.990452	1.00573	1.01167	0.998939	0.997242	0.992149
		12 h	1.56588	1.54042	1.67791	1.44621	1.67027	1.45385	1.49204	1.68046	1.51241	1.73647	1.8154	1.90961	1.59474	1.52345	1.56164	1.8205
		24 h	1.9823	1.82699	1.91101	2.03068	2.00267	1.99503	1.97467	1.99503	2.02559	2.00777	1.99249	1.98994	1.90677	2.00946	1.99843	1.99673
		36 h	3.05029	2.99936	3.04265	2.89752	2.60471	2.86951	3.15213	2.89242	3.12922	3.007	2.85169	2.96881	3.03077	2.79058	3.05792	2.9425
		48 h	3.20815	3.21069	3.21324	3.16486	3.03756	3.20815	3.35582	3.15213	3.34819	3.22597	3.08339	3.21324	3.21069	3.13686	3.28538	3.1742
		Relative cell viability
	Figure S1E	sicontrol	siRIG-I-1	siRIG-I-2	siMAVS-1	siMAVS-2	siRELA-1	siRELA-2	siRELB-1	siRELB-2
		0.947953	0.969413	1.02343	1.04322	0.973113	0.956833	0.974593	0.882092	1.10261
		0.994573	0.929452	1.00123	1.11889	0.954613	0.894672	0.942773	0.955353	0.90035
		1.05747	1.13369	1.05155	0.905032	0.873952	0.893932	0.929452	0.970153	1.05673
			Log10TCID50 0.1/mL
	Figure S1F		1#	2#	3#	Mean
		sicontrol	5.67	5.67	5.75	5.69667
		siRIG-I-1	7.3	7.25	7.35	7.3
		siRIG-I-2	7	7.2	6.75	6.98333
		siMAVS-1	6.75	7.5	7.25	7.16667
		siMAVS-2	6.75	7	7.25	7
		siRELA-1	6.75	6	6.5	6.41667
		siRELA-2	6.67	6.5	6.75	6.64
		siRELB-1	6.8	7.2	7	7
		siRELB-2	6.5	6.5	6.75	6.58333
[truncated: 15 more columns]

## Sheet: FigureS2
			Relative PRRSV-2-ORF7 mRNA level
	Figure S2A		Mean	SD
		scramble	1	0.0113834
		shRAB18-1	1.22677	0.131356
			PRRSV-2-N puncta per field
	Figure S2C		1#	2#	3#	4#	5#	6#	7#	8#	9#	10#	Mean
		scramble	115	74	84	94	56	70	75	81	77	58	78.4
		shRAB18-1	41	100	86	70	66	112	90	68	80	104	81.7
			Relative PRRSV-2-ORF7 mRNA level
	Figure S2D		Mean	SD
		scramble	1	0.0539392
		shRAB18-1	1.04481	0.0781029
