# Supplementary material for: Porcine reproductive and respiratory syndrome virus 2 hijacks CMA-mediated lipolysis through upregulation of small GTPase RAB18
Source: PLoS Pathog. 2024 Apr 12;20(4):e1012123. doi: 10.1371/journal.ppat.1012123 (PMC11014436; doi:10.1371/journal.ppat.1012123)
Supplement: S1 Table — (XLSX) [file ppat.1012123.s002.xlsx]

## Sheet: Sheet1
No.	Name	Sequence (5'-3')
1	Q-RAB 1A-F	CTTCTGATTGGCGACTCTGGG
2	Q-RAB 1A-R	GGGCTCCTCTGTAATAACTGG
3	Q-RAB 1B-F	ATGGCATCATCGTGGTGTA
4	Q-RAB 1B-R	TGGTGAGGTCGCTCTTGTT
5	Q-RAB 2A-F	TTCGTTCCATCACAAGGTCGTA
6	Q-RAB 2A-R	TGGCGGGCATCTTCTAACC
7	Q-RAB 2B-F	TTCTATCACCCGTTCCTACT
8	Q-RAB 2B-R	GGTCACTCTTATTCCCAATG
9	Q-RAB 3A-F	TCGTTCACGCCTGCCTTCG
10	Q-RAB 3A-R	ACCACCCGCTCATCCTCCA
11	Q-RAB 3B-F	CCTCCTTCCTCTTCCGCTAT
12	Q-RAB 3B-R	AGTTTCACCCGCTTCTCGT
13	Q-RAB 3C-F	AGCGAGGTCAACATTTAGG
14	Q-RAB 3C-R	AGTGATGGCAGGATCAGTC
15	Q-RAB 3D-F	GCAAGACTTCCTTCCTGTT
16	Q-RAB 3D-R	GGATTCCTGATTGGCTACG
17	Q-RAB 4A-F	TTGTTTAAGTTCTTGGTTATTGG
18	Q-RAB 4A-R	CGTTCTTGTCCTGCTGTATC
19	Q-RAB 4B-F	GCAGGAACTGGCAAATCAT
20	Q-RAB 4B-R	CGTGTCCCAAATCTGTAGC
21	Q-RAB 5A-F	GAGGCAAGCAAGTCCTAACAT
22	Q-RAB 5A-R	ACTGACTCCTGGTTGGTTGTG
23	Q-RAB 5B-F	CTTCCTTACCCAGTCCGTTTG
24	Q-RAB 5B-R	CGCTGTAGTTCCTTCACCCAT
25	Q-RAB 5C-F	GGCTGCCATCGTGGTCTAT
26	Q-RAB 5C-R	TTCTGGGGCTCGTTCTTCG
27	Q-RAB 6A-F	GTGGCAGTTGTTGTTTATGAT
28	Q-RAB 6A-R	AGCCTCCTTCGCTGACTGGTT
29	Q-RAB 6B-F	CAGTGGCTGTGGTGGTGTA
30	Q-RAB 6B-R	CGATGGTTATCTGCCTCTTAT
31	Q-RAB 7A-F	ACATTCCCTACTTTGAGACCA
32	Q-RAB 7A-R	TCCACCTCCGTTTCCTGCTTA
33	Q-RAB 7B-F	GATGTCACCGACCTGGAGT
34	Q-RAB 7B-R	GATGTCATTCTTGGCACTG
35	Q-RAB 8A-F	CCGAGGACGCCTTCAA
36	Q-RAB 8A-R	GTTCCCGAGTATCATCTTTT
37	Q-RAB 8B-F	GAGCGAGAAGATGGCGAAGA
38	Q-RAB 8B-R	CGATGGTGGAGATGAAGGTG
39	Q-RAB 9A-F	CCTTGGAGATGGTGGAGTTGG
40	Q-RAB 9A-R	TTCGGAATCGCTCCTGACCTG
41	Q-RAB 9B-F	CCTGCTCTTAAAGGTCATTC
42	Q-RAB 9B-R	AGGGTTACAAAGCGTCCATC
43	Q-RAB 10-F	ACACCATCACAACCTCCTACT
44	Q-RAB 10-R	AAACCTAATACCATGCTCCCT
45	Q-RAB 11A-F	TATTGGAGATTCTGGCGTTGG
46	Q-RAB 11A-R	AGGAACTGCCCTGAGATGACG
47	Q-RAB 11B-F	CCAAGCACCTGACCTATGAG
48	Q-RAB 11B-R	TGTGACACGATGCGGTAGA
49	Q-RAB 12-F	ACTGGGATGCGGTTCTGTG
50	Q-RAB 12-R	GTATCTCGGGCTCTGGTTGT
51	Q-RAB 13-F	ACAACACTTACATCTCCACCAT
52	Q-RAB 13-R	TAGCAAGAGGCGTTCCAC
53	Q-RAB 14-F	ATTTGGGATACGGCAGGACAG
54	Q-RAB 14-R	GTACACCAGACTCAGCAGCAT
55	Q-RAB 15-F	GCACATCTCCACCATCGG
56	Q-RAB 15-R	CCACGTCACTGACCCACTT
57	Q-RAB 17-F	CGGTAGGCTGTGCGTTCT
58	Q-RAB 17-R	CCGCTCCTTGCTGAGGTCTG
59	Q-RAB 18-F	GTGCTGACGACCCTGAAGAT
60	Q-RAB 18-R	TAATAGCTGGGAGTTAATGT
61	Q-RAB 19-F	GCAGCAGATGAGAACTTTGAC
62	Q-RAB 19-R	GTAGTAGCTTTGGGTGATGGT
63	Q-RAB 20-F	ATGAGGAAGCCCGACAGCAAG
64	Q-RAB 20-R	GCGGTGTCCCAGATGGAGATG
65	Q-RAB 21-F	CGCTACTGCGAGAACAAG
66	Q-RAB 21-R	CAGATTTCATTTCCCAACAT
67	Q-RAB 22A-F	GATCCAAACATCAACCCAACA
68	Q-RAB 22A-R	GTCGAAGCTCTTTCACCCAAT
69	Q-RAB 22B-F	CCACAACATCAGCCCTAC
70	Q-RAB 22B-R	GAGCCAATGAATGAAACC
71	Q-RAB 23-F	ATGTTGGAGGAAGATATGGAA
72	Q-RAB 23-R	ATATCTCCCACTTCAGCTACT
73	Q-RAB 24-F	TGTGGCACCAAGAGTGACCTG
74	Q-RAB 24-R	TCCACGCCCTTGTCCTCTGTC
75	Q-RAB 25-F	TCCACCCGCACTGTGATGT
76	Q-RAB 25-R	GGTCTGGTGCTTGGTTAGGT
77	Q-RAB 26-F	CGGTGGCGACTTCTACGAC
78	Q-RAB 26-R	GCCTACGGTGGAGATGAACG
79	Q-RAB 27A-F	AAGAAGAGGAAGCCGTAG
80	Q-RAB 27A-R	TTATCAGGTCCAGAAGCA
81	Q-RAB 27B-F	ATTGGCAACAAGGCAGAC
82	Q-RAB 27B-R	TTCCACCATTGACAGTATCG
83	Q-RAB 28-F	TTTTAGTAGCCACTTTGTC
84	Q-RAB 28-R	CATAGGTTCCTGGTTGTAG
85	Q-RAB 29-F	CCACCTGTTCAAAGTTCTG
86	Q-RAB 29-R	GTTTCCACCTCTGGCTGT
87	Q-RAB 30-F	AATTGGCAACGCTGGTGT
88	Q-RAB 30-R	AGGAAGGCAACGGAAGGA
89	Q-RAB 32-F	TTCAAGGTGCTGGTTATCG
90	Q-RAB 32-R	GGTCATGTTGCCAAATCG
91	Q-RAB 33B-F	AGACGTGCCTGACCTACC
92	Q-RAB 33B-R	CGTTCTTGTCCTGCTGTG
93	Q-RAB 34-F	GTATGCGCTGATGGAGAAA
94	Q-RAB 34-R	TGCTGGCAGTTAGGTAGAGG
95	Q-RAB 35-F	GCTTCCGAACCATCACCTCCA
96	Q-RAB 35-R	CTTCTGTCTCCACCACCTTCC
97	Q-RAB 36-F	CATCGCCACCTTCCCTAA
98	Q-RAB 36-R	TTGAGCCCGACAGTCCC
99	Q-RAB 37-F	CCGTCGGCATAGACTTCA
100	Q-RAB 37-R	TCACTCTTTCGCTGCTCAT
101	Q-RAB 38-F	ACTTCTCCTCGCACTACCG
102	Q-RAB 38-R	CACTTTGCCACTGCTTCG
103	Q-RAB 39A-F	GGACAGGAGCGGTTCA
104	Q-RAB 39A-R	TCTTCTAGCCAATCTTTCAC
105	Q-RAB 39B-F	CAACCGCAGGTCCTTCCA
106	Q-RAB 39B-R	GCAGCAGCCAGTTTCTCG
107	Q-RAB 40A-F	GGTCTTTCGAGGGTATGGA
108	Q-RAB 40A-R	GCCAGTTCAACCTGTGCC
109	Q-RAB 40B-F	GTCTATGACATTGCGAACC
110	Q-RAB 40B-R	GAAATTGCACAGAGGGCTGA
111	Q-RAB 40C-F	CGACTACCTGCTCAAGTTCCT
112	Q-RAB 40C-R	CAGCGGTTGGTGATGTCATAC
113	Q-RAB 42-F	CCTGGCCTTTGACATTCTTG
114	Q-RAB 42-R	GGGATTTGGGTCTTGTGGAT
115	Q-RAB 43-F	GCAAGCGTGGGCAAGA
116	Q-RAB 43-R	CCAGCCGTGTCCCAGAT
117	Q-RAB 44-F	CGCATTCGCAACTC
118	Q-RAB 44-R	TCTGCCCTTGGTTCCCT
119	Q-RAB 45-F	CATCCCGCTCTTCCTAT
120	Q-RAB 45-R	CCCTCTGGTGCTTGTATT
121	Q-RAB L2B-F	CCCCTGTATTTCGTCTCA
122	Q-RAB L2B-R	CTGTTCTGCTTCTGCTCC
123	Q-RAB L3-F	TGTTGGAGGCTCTGTG
124	Q-RAB L3-R	TTTGGGAGGACTTCTTAT
125	Q-ATCB-F	CGTGGACATCCGTAAAGAC
126	Q-ATCB-R	GGAAGGTGGACAGCGAGGC
127	Q-RIGI-F	GAAGACCCTGGACCCTACCT
128	Q-RIGI-R	TTGAGAAAAAGCGTGGCAGC
129	Q-MAVS-F	CCTTTGGGATCCATGTGGCT
130	Q-MAVS-R	TGGAACTTCTGGTCGACGTG
131	Q-RELA-F	TGGCCCCTATGTGGAGATCA
132	Q-RELA-R	GTATCTGTGCTCCTCTCGCC
133	Q-RELB-F	AGAGCCTGTGACAGTCAACG
134	Q-RELB-R	CGTTTGCTCTCGATGCCATG
135	Q-PRRSV-2 ORF7-F	AGATCATCGCCCAACAAAAC
136	Q-PRRSV-2 ORF7-R	GACACAATTGCCGCTCACTA
