# Supplementary material for: Porcine reproductive and respiratory syndrome virus 2 hijacks CMA-mediated lipolysis through upregulation of small GTPase RAB18
Source: PLoS Pathog. 2024 Apr 12;20(4):e1012123. doi: 10.1371/journal.ppat.1012123 (PMC11014436; doi:10.1371/journal.ppat.1012123)
Supplement: S2 Table — (XLSX) [file ppat.1012123.s003.xlsx]

## Sheet: Sheet1
No.	Name	Sequence (5'-3')
1	scramble	GCCACAACGTCTATATCATGG
2	shRAB 1A	GGAAACCAGTGCTAAGAATGC
3	shRAB 1B	GCCAGTGAGAACGTTAATAAG
4	shRAB 2A	GCAGGAGCTTTACTAGTTTAC
5	shRAB 2B	GGGCAAGAATCCTTCCGTTCT
6	shRAB 3A	GCATCGACTTCAAGGTCAAGA
7	shRAB 3B	GCTTGGGTTTGATTTCTTTGA
8	shRAB 3C	GCAGATGACTCCTTTACATCT
9	shRAB 3D	GCATTGACTTCAAGGTCAAGA
10	shRAB 4A	GCTAGCGAGTCAGAACATTGT
11	shRAB 4B	GCAGGAACTGGCAAATCATGT
12	shRAB 5A	GAGAGTCTGCTGTTGGCAAAT
13	shRAB 5B	GCAGATGACAACAGCTTATTG
14	shRAB 5C	GCAATGAACGTGAACGAAATC
15	shRAB 6A	GGAAATTCAAGCTGGTGTTCC
16	shRAB 6B	GCAGTGATGTTATCATCATGC
17	shRAB 7A	GGAAGACATCACTCATGAACC
18	shRAB 7B	GCATTCTCTCCAAGATTATCA
19	shRAB 8A	GCTCGATGGCAAGAGAATTAA
20	shRAB 8B	GGCGAAGACGTACGATTATCT
21	shRAB 9A	GGAAGAGTTCACTTATGAACA
22	shRAB 9B	GCCTTAGGACACCCTTCTACA
23	shRAB 10	GCAAATGGCTTAGAAACATAG
24	shRAB 11A	GCAACAATGTGGTTCCTATTC
25	shRAB 11B	GGATTCCACCAACGTAGAGGA
26	shRAB 12	GCTTATTACAGAAGTGCCAAG
27	shRAB 13	GAGCGATTCAAGACAATAACT
28	shRAB 14	GGAGGCACAGAGAGATGTTAC
29	shRAB 15	GCATCAAAGTGCGGATACAGA
30	shRAB 17	GGTACGTGAAGAATGACTTCA
31	shRAB 18	GGATGGAAATAAGGCTAAACT
32	shRAB 19	GCTGCAAATTTGGTCATTATG
33	shRAB 20	GCTGAGCAGATGTGCTTTGAG
34	shRAB 21	GGAACTCTTTCTTGACCTTTG
35	shRAB 22A	GCATGGCCCACCTAATATTGT
36	shRAB 22B	GCTAAGGAATACGCTGAATCC
37	shRAB 23	GGATCCAGAGCTAATGCATTC
38	shRAB 24	GGAGACCGGACTGTGACATTA
39	shRAB 25	GGTGTTTGACCTAACCAAGCA
40	shRAB 26	GCATTGACTTCCGGAACAAAG
41	shRAB 27A	GCTTAACAACAGCATTCTTCA
42	shRAB 27B	GGAAGTCAATGAACGGCAAGC
43	shRAB 28	GCCACTTTGTCTCAGCCAAGA
44	shRAB 29	GGACAGAAACATCAGTCAAGG
45	shRAB 30	GCGAGAGATAGAACAATATGC
46	shRAB 32	GCAAGACCAGCATCATCAAGC
47	shRAB 33B	GCATGGTTCAGCACTACTACA
48	shRAB 34	GCATTGCGTCAACCTACTATC
49	shRAB 35	GCAAGAGCAGTTTACTATTGC
50	shRAB 36	GCTTTGAGATTGCTGGAATTC
51	shRAB 37	GCATAGACTTCAGGAACAAGG
52	shRAB 38	GCAAATGAGTGTGACCTAATG
53	shRAB 39A	GCTTCACAACGTCAAGTTACA
54	shRAB 39B	GCCTTCACAGACCTGACAAGA
55	shRAB 40A	GCATTACCTCTGCACACAACC
56	shRAB 40B	GCATTGATCGATGGATTAAGG
57	shRAB 40C	GCACCATCTTCAGGTCCTACT
58	shRAB 42	GGAAGTCCTTTGAACACATCC
59	shRAB 43	GCTGAACAGCAAGGACATTGG
60	shRAB 45	GGAACCAAGATTAATTCAACC
61	shRAB 44	GGAGGAGAAACTGAGTGTTCC
62	shRAB L2B	GGAGAGATTTCTCATGGATGG
63	shRAB L3	GCACAAGAGCAGTATTCTACA
64	shRAB 18-1	GGATGGAAATAAGGCTAAACT
65	shRAB 18-2	GCCTGAAATTTGCACGAAAGC
66	shHSPA8	GCAGAAAGAGCTGGAGAAAGT
67	sicontrol	UUCUCCGAACGUGUCACGU
68	siRIGI-1	GCAAAUCAGAUCCCAGUAU
69	siRIGI-2	GCAGGUUAUUCUGGACUUU
70	siMAVS-1	GCAUCUCUUCAGUACCCUU
71	siMAVS-2	GCAGGGUCAGUUGUAUCUA
72	siRELA-1	GCAUCUCCCUAGUCACCAA
73	siRELA-2	CCCUAUCCCUUUACGUCAU
74	siRELB-1	GGGCAUUGACCCGUACAAU
75	siRELB-2	CCCGUCUACGACAAGAAAU
